# Supplementary material for: Impact of Age at Narcolepsy Onset on Sleep-Onset REM Periods in the Multiple Sleep Latency Test
Source: J Clin Med. 2025 Jun 19;14(12):4379. doi: 10.3390/jcm14124379 (PMC12194353; doi:10.3390/jcm14124379)
Supplement: Supplementary file 1 [file jcm-14-04379-s001.zip]

Archive with 1 entries (1 files):
- jcm-3660705-supplementary.pdf
